# Supplementary material for: Phenotypic and genotypic landscape of antibiotic resistance through One Health approach in Sri Lanka: A systematic review
Source: Trop Med Int Health. 2025 Jan 6;30(3):143–58. doi: 10.1111/tmi.14084 (PMC11873755; doi:10.1111/tmi.14084)
Supplement: Supplementary file 2 — Table S3. Genotypic antibiotic resistance. [file TMI-30-143-s002.xlsx]

## Sheet: Sheet1
	Gram positive					Gram negative
Bacteria Antibiotic resistence genes	Coagulase positive Staphylococcus	Coagulase negative Staphylococcus	Methicillin-resistant Staphylococcus aureus	Listeria monocytogenes	Streptococcus agalactiae	Klebsiella spp.	Extended-spectrum beta-lactamases	Escherichia coli	Klebsiella pneumonia	Enterobacter spp.	Carbapenemase Producing Klebsiella	Nontyphoidal Salmonella
mecA	0	0	78.5	_	_	_	_	_	_	_	_	_
qacA/B	_	75.6	_	_	_	_	_	_	_	_	_	_
blaCTX-M	_	_	_	_	_	6.4 6.4 0	83 100 92.9 80	Fig 3	52.3	57.8	100	0 2.5
blaSHV	_	_	_	_	_	6.4 3 0	9.8 14.3 100 15.5	Fig 3	38.5	30.6	100	_
blaTEM	_	_	_	_	_	6.4 6.4 0	24.4 14.3 57.1 35.5	Fig 3	56.9	57.8	100	12.1 5
PVl	_	_	21.4	_	_	_	_	_	_	_	_	_
blaOXA	_	_	_	_	_	_	70.73	15.7 29.8	10.8	7.8	100	_
dfrA8	_	_	_	_	_	_	_	1.5	_	_	_	_
blaMOX	_	_	_	_	_	_	_	0	0	0	_	_
blaCMY	_	_	_	_	_	_	_	16.4	13.8	0	_	_
blaDHA	_	_	_	_	_	_	_	2.1 1.5	9.2	0	_	_
blaACC	_	_	_	_	_	_	_	0	0	0	_	_
blaACT	_	_	_	_	_	_	_	0	0	28.1	_	_
blaFOX	_	_	_	_	_	_	_	0	0	0	_	_
blaKPC	_	_	_	_	_	_	_	0	0	0	_	_
blaIMP	_	_	_	_	_	_	_	0	0	0	_	_
blaVIM	_	_	_	_	_	_	_	0	0	0	_	_
blaOXA-48like	_	_	_	_	_	_	_	1	10.8	7.8	_	_
tetC	_	_	_	_	_	_	_	0 36.3	_	_	_	_
tetM	_	_	_	_	_	_	_	1.5	_	_	_	_
Carbapenem	_	_	_	_	_	_	_	3	_	_	_	_
AmpC	_	_	_	0	_	_	_	10	_	_	_	_
ESBL	_	_	_	_	_	_	_	35.5	_	_	_	_
OXA-48	_	_	_	_	_	_	_	67.5	_	_	_	_
blaNDM	_	_	_	_	_	_	_	Fig 3	15.4	7.5	_	_
tetA	_	_	_	14	_	_	_	Fig 3	_	_	_	15.2 0
tetB	_	_	_	0	_	_	_	Fig 3	_	_	_	_
strA	_	_	_	14	_	_	_	_	_	_	_	_
strB	_	_	_	14	_	_	_	_	_	_	_	_
penA	_	_	_	0	_	_	_	_	_	_	_	_
tetM	_	_	_	_	46.6	_	_	_	_	_	_	_
tetO	_	_	_	_	1.6	_	_	_	_	_	_	_
tetL	_	_	_	_	3.3	_	_	_	_	_	_	_
ermA	_	_	_	_	8.3	_	_	_	_	_	_	_
mefA	_	_	_	_	1.6 4.4	_	_	_	_	_	_	_
msrD	_	_	_	_	1.6	_	_	_	_	_	_	_
mtrF	_	_	_	_	83.3	_	_	_	_	_	_	_
ermB	_	_	_	_	15.5	_	_	_	_	_	_	_
ermTR	_	_	_	_	35.6	_	_	_	_	_	_	_
linB	_	_	_	_	0	_	_	_	_	_	_	_
fosA7	_	_	_	_	_	_	_	_	_	_	_	48.5 2.5
aph(6)-Id	_	_	_	_	_	_	_	_	_	_	_	15.2 5
qnrS1	_	_	_	_	_	_	_	_	_	_	_	39.4 10
sul3	_	_	_	_	_	_	_	Fig 3	_	_	_	12.1 5
aph(3")-Ib	_	_	_	_	_	_	_	_	_	_	_	3 0
sul2	_	_	_	_	_	_	_	Fig 3	_	_	_	3 0
dfrA14	_	_	_	_	_	_	_	_	_	_	_	6 5
sul1	_	_	_	_	_	_	_	Fig 3	_	_	_	_
dfrA1	_	_	_	_	_	_	_	Fig 3	_	_	_	_
dfrA5/14	_	_	_	_	_	_	_	Fig 3	_	_	_	_
dfrA7/17	_	_	_	_	_	_	_	Fig 3	_	_	_	_
dfrA12	_	_	_	_	_	_	_	Fig 3	_	_	_	_
aadA	_	_	_	_	_	_	_	Fig 3	_	_	_	_
strAB	_	_	_	_	_	_	_	Fig 3	_	_	_	_
aphA1-Iab	_	_	_	_	_	_	_	Fig 3	_	_	_	_
cat	_	_	_	_	_	_	_	Fig 3	_	_	_	_
cmlA	_	_	_	_	_	_	_	Fig 3	_	_	_	_
qnrA	_	_	_	_	_	_	_	Fig 3	_	_	_	_
qnrB	_	_	_	_	_	_	_	Fig 3	_	_	_	_
qnrS	_	_	_	_	_	_	_	Fig 3	_	_	_	_
	_: Not reported, 0: Tested and reported as 0, Fig 3: Reported in Figure 3
